# Supplementary material for: Siamothrips balteus, a new species of Scirtothrips genus-group from China (Thysanoptera, Thripidae)
Source: Zookeys. 2016 Dec 2;(637):129–33. doi: 10.3897/zookeys.637.10910 (PMC5240126; doi:10.3897/zookeys.637.10910)
Supplement: XML Treatment for Siamothrips balteus [file zookeys.637.10910-treatment1.xml]

<!DOCTYPE tp:taxon-treatment
  PUBLIC "-//TaxonX//DTD Taxonomic Treatment Publishing DTD v0 20100105//EN" "tax-treatment-NSO.dtd">
<tp:taxon-treatment xmlns:tp="http://www.plazi.org/taxpub"><tp:treatment-meta><kwd-group><label>Taxon classification</label><kwd><named-content content-type="kingdom">Animalia</named-content></kwd><kwd><named-content content-type="order">Thysanoptera</named-content></kwd><kwd><named-content content-type="family">Thripidae</named-content></kwd></kwd-group><mixed-citation publication-type="journal"><person-group><name><surname>Wang</surname><given-names>Zhaohong</given-names></name><name><surname>Tong</surname><given-names>Xiaoli</given-names></name></person-group><article-title><italic><tp:taxon-name><tp:taxon-name-part taxon-name-part-type="genus">Siamothrips</tp:taxon-name-part> <tp:taxon-name-part taxon-name-part-type="species">balteus</tp:taxon-name-part></tp:taxon-name></italic>, a new species of <italic><tp:taxon-name><tp:taxon-name-part taxon-name-part-type="genus">Scirtothrips</tp:taxon-name-part></tp:taxon-name></italic> genus-group from China (<tp:taxon-name><tp:taxon-name-part taxon-name-part-type="order">Thysanoptera</tp:taxon-name-part></tp:taxon-name>, <tp:taxon-name><tp:taxon-name-part taxon-name-part-type="family">Thripidae</tp:taxon-name-part></tp:taxon-name>)</article-title><source>Zookeys</source><day>2</day><month>12</month><year>2016</year><volume>2016</volume><issue>637</issue><fpage>129</fpage><lpage>133</lpage><pub-id pub-id-type="doi">10.3897/zookeys.637.10910</pub-id></mixed-citation></tp:treatment-meta><tp:nomenclature><tp:taxon-name>
            <tp:taxon-name-part taxon-name-part-type="genus">Siamothrips</tp:taxon-name-part>
            <tp:taxon-name-part taxon-name-part-type="species">balteus</tp:taxon-name-part>
            <object-id xmlns:xlink="http://www.w3.org/1999/xlink" content-type="zoobank" xlink:type="simple">http://zoobank.org/E3D023EA-0949-4C85-94A7-FC7D6466AA67</object-id>
          </tp:taxon-name><tp:taxon-status xmlns:xlink="http://www.w3.org/1999/xlink" xlink:type="simple">sp. n.</tp:taxon-status><xref ref-type="fig" rid="F1">Figs 1–10</xref></tp:nomenclature><tp:treatment-sec sec-type="material" id="SECID0EJFAC"><title>Material examined.</title><p>
            <bold>Holotype.</bold> 1 female: <bold>CHINA</bold>, Jiangxi province, Jing’an County, Sanzhualun National Forest Park, Luojiaping (<named-content xmlns:xlink="http://www.w3.org/1999/xlink" content-type="dwc:verbatimCoordinates" xlink:type="simple"><named-content content-type="geo-json" specific-use="{&#34;type&#34;:&#34;Point&#34;,&#34;coordinates&#34;:[115.292222,29.025833]}" id="NCID0EWFAC" xlink:type="simple">29°01'33"N, 115°17'32"E</named-content></named-content>, alt. 630m), collected from young leaves of <italic><tp:taxon-name><tp:taxon-name-part taxon-name-part-type="genus">Loropetalum</tp:taxon-name-part> <tp:taxon-name-part taxon-name-part-type="species">chinense</tp:taxon-name-part></tp:taxon-name></italic> (<tp:taxon-name><tp:taxon-name-part taxon-name-part-type="family">Hamamelidaceae</tp:taxon-name-part></tp:taxon-name>), 17.viii.2016, leg. Zhaohong Wang.</p><p>
            <bold>Paratypes.</bold> 18 females, same data as holotype.</p></tp:treatment-sec><tp:treatment-sec sec-type="diagnosis" id="SECID0EOGAC"><title>Diagnosis.</title><p>Body bicoloured, pale to brown; fore wing pale except brown submedianly; abdominal tergite II uniformly brown in contrast to largely pale colouration of the other tergites. Antennal segments III and IV with sense cones forked. Median <!--PageBreak--><!--PageBreak-->and submedian setae on mesoscutum arranged in a transverse line; sculpture on meso- and metascutum bearing inner markings. Abdominal tergite VIII smooth medially; tergite X with 3–4 rows of microtrichia medially; abdominal sternite VII with one pair of discal setae laterally and median pair setae situated at posterior margin.</p></tp:treatment-sec><tp:treatment-sec sec-type="description" id="SECID0EXGAC"><title>Description.</title><p>
            <bold>Female</bold> (<italic>macropterous</italic>) (Fig. <xref ref-type="fig" rid="F1">1</xref>): Body pale to brown, anterior 3/4 margin of head yellowish brown; antennal segments I–II pale, III light brown, IV–VIII uniformly brown; pronotum uniformly light yellowish brown; posterior half of mesonotum and metanotum brown; all legs pale but tarsi slightly darker at extreme apex; fore wing brown except pale at basal 1/3 and apical 1/7, clavus brown; abdominal tergite I pale, II uniformly brown, III–VII with brown area medially but pale lateral thirds, and antecostal ridges darker medially, VIII–X uniformly yellowish brown; abdominal sternites pale including antecostal ridges.</p><fig id="F1" position="float" orientation="portrait"><label>Figures 1–10.</label><caption><p>
          <italic><tp:taxon-name><tp:taxon-name-part taxon-name-part-type="genus">Siamothrips</tp:taxon-name-part> <tp:taxon-name-part taxon-name-part-type="species">balteus</tp:taxon-name-part></tp:taxon-name></italic> sp. n. <bold>1</bold> female habitus <bold>2</bold> head <bold>3</bold> pronotum <bold>4</bold> meso- and metanotum <bold>5</bold> antenna <bold>6</bold> fore wing <bold>7</bold> meso- and metasternum 8 ovipsitor <bold>9</bold> abdominal sternites VI–VII <bold>10</bold> abdominal tergites VII–X.</p></caption><graphic xmlns:xlink="http://www.w3.org/1999/xlink" xlink:href="zookeys-637-129-g001.jpg" position="float" orientation="portrait" xlink:type="simple" id="oo_113468.jpg"/></fig><p>
            <italic>Head</italic> approximately twice as wide as long, widest across eyes, slightly projecting in front of compound eyes; dorsal surface of head including ocellar triangle sculptured with transverse anastomosing striae, but the frons with longitudinal striae (Fig. <xref ref-type="fig" rid="F1">2</xref>); eyes bulging and pilose without pigmented ommatidia; cheeks very short and almost parallel; three pairs of ocellar setae present, setal pairs I and III subequal in length, pair II longest; pair I situated in front of ocelli, pair II situated on margin or outside of ocellar triangle near eyes, pair III arising on tangent between anterior margins of hind ocelli (Fig. <xref ref-type="fig" rid="F1">2</xref>); two pairs of postocular setae; mouth-cone long but never extending beyond posterior margin of pronotum; maxillary palps 3-segmented, terminal segment long, slightly shorter than the combined length of other two segments. Antennae 8-segmented (Fig. <xref ref-type="fig" rid="F1">5</xref>), segment I without dorsal apical setae, II without campaniform sensilla, with four rows of microtrichia dorsally; forked sensoria on III–IV, not reaching more than one-third the length of succeeding segment, V–VI each with an small outer sense cone; III–VI with about four rows of microtrichia on both dorsal and ventral surfaces.</p><p>
            <italic>Pronotum</italic> (Fig. <xref ref-type="fig" rid="F1">3</xref>) trapezoidal with approximately 35–40 fine setae including marginal setae, without long posteroangular setae; dorsal surface sculptured with distinctly transverse anastomosing striae but on posterior half, the striae are irregular medially. Mesonotum (Fig. <xref ref-type="fig" rid="F1">4</xref>) with irregular transverse anastomosing striae bearing inner granules, without campaniform sensilla; median and submedian setae arranging in a transverse line. Metanotum (Fig. <xref ref-type="fig" rid="F1">4</xref>) sculpture irregular longitudinal reticulate medially with inner markings, lateral area with longitudinal lines bearing feeble inner granules, without campaniform sensilla; median setae usually situated near anterior margin (sometimes at anterior margin), submedian setae situated at anterior margin; median setae slightly shorter than submedian setae. Meso- and metasternum each with approximately 20 long fine setae, meso- and metafurcae with spinula (Fig. <xref ref-type="fig" rid="F1">7</xref>). Fore wing (Fig. <xref ref-type="fig" rid="F1">6</xref>) first vein with 11–12 setae, second vein without setae, clavus with three veinal and one discal setae; posteromarginal fringe cilia weakly wavy. Tarsi 2-segmented.</p><p>
            <italic>Abdominal tergites</italic> II–VII with closely spaced rows of ciliate microtrichia on lateral thirds, S1 setae small, slightly longer than the distance between their bases, but S1 setae on tergites VIII–IX well developed and long, approximately twice as long as distance between their bases; tergites II–VIII smooth medially without any rows of microtrichia, tergite VIII with complete posteromarginal comb (Fig. <xref ref-type="fig" rid="F1">10</xref>); tergite IX without campani<!--PageBreak-->form sensilla or microtrichia, but tergite X with 3–4 rows of microtrichia medially (Fig. <xref ref-type="fig" rid="F1">10</xref>). Abdominal sternites II–VII with rows of ciliate microtrichia across median area, at least on posterior halves, posterior margin with fringe of microtrichia; segment II with three pairs of long posteromarginal setae, III with four pairs of long posteromarginal setae; IV–VII with five pairs of long posteromarginal setae, all primary setae of sternites situated at posterior margins; sternite VII with one pair of discal setae laterally (Fig. <xref ref-type="fig" rid="F1">9</xref>). Ovipsitor (Fig. <xref ref-type="fig" rid="F1">8</xref>) straight and elongate, slightly longer than twice the length of pronotum.</p><p>Male unknown.</p><p>
            <italic>Measurements</italic> (holotype female in microns). Distended body length 940. Head, dorsal length 50, ventral length to mouth cone tip 175, width across compound eyes 100; ocellar setae II 16; ocellar setae III 10; postocular setae I 9. Eye length 45. Pronotum length 110, maximum width 125. Metascutal median setae 17, submedian setae 18. Fore wing length 430. Length of median setae on abdominal tergite II–VII 5–10, on tergite VIII–IX 35–45. Antennal segments I–VIII length (width) as follows: 17(20), 26(23), 35(18), 33(18), 34(15), 42(14), 8(6), 12(4). Ovipositor length 240.</p></tp:treatment-sec><tp:treatment-sec sec-type="etymology" id="SECID0ERKAC"><title>Etymology.</title><p>The specific epithet is from the Latin <italic><tp:taxon-name><tp:taxon-name-part taxon-name-part-type="species">balteus</tp:taxon-name-part></tp:taxon-name></italic>, meaning “belt or waistband,” in reference to the abdominal tergite II being entirely brown in contrast to largely pale colouration of the other tergites.</p></tp:treatment-sec><tp:treatment-sec sec-type="distribution" id="SECID0EBLAC"><title>Distribution.</title><p>China (Jiangxi).</p></tp:treatment-sec><tp:treatment-sec sec-type="remarks" id="SECID0EGLAC"><title>Remarks.</title><p>This new species is most similar to <italic><tp:taxon-name><tp:taxon-name-part taxon-name-part-type="genus">Siamothrips</tp:taxon-name-part> <tp:taxon-name-part taxon-name-part-type="species">initium</tp:taxon-name-part></tp:taxon-name></italic> Ng &amp; Mound, 2015 from Malaysia; however, it can be distinguished from these two species by the key above.</p></tp:treatment-sec></tp:taxon-treatment>
